# Supplementary material for: Consensus Copy-Number Alteration Signatures from Clinical Panels Enable Pan-Cancer Risk Stratification and Therapy Response Association
Source: Int J Mol Sci. 2026 Feb 12;27(4):1764. doi: 10.3390/ijms27041764 (PMC12940284; doi:10.3390/ijms27041764)
Supplement: Supplementary file 1 [file ijms-27-01764-s001.zip]

Archive with 1 entries (1 files):
- ijms-4131213-supplementary.pdf
